# Supplementary material for: Enhanced Slow-Wave EEG Activity and Thermoregulatory Impairment following the Inhibition of the Lateral Hypothalamus in the Rat
Source: PLoS One. 2014 Nov 14;9(11):e112849. doi: 10.1371/journal.pone.0112849 (PMC4232523; doi:10.1371/journal.pone.0112849)
Supplement: Dataset S1 — In the Dataset S1 the original data are reported. (XLS) [file pone.0112849.s001.xls]

## Sheet: nrem 24C muscimol
1899-12-31 09:00:00	58.3819	49.044	59.8218	48.9653	54.6991
1899-12-31 21:00:00	34.2731	24.5208	28.0579	35.5625	29.1111
1899-12-31 09:00:00	12.3333	3.27778	43.8333	56.5556	48.0556
1899-12-31 09:30:00	77.5556	88.9444	69.3333	69.6111	71.6111
1899-12-31 10:00:00	69.6111	63.3889	75.6111	70.6111	46.3889
1899-12-31 10:30:00	33.4444	59.6111	53.5	16.9444	35.6667
1899-12-31 11:00:00	34.6667	52.5	8.05556	32.4444	11.1667
1899-12-31 11:30:00	88.1111	81.1667	98.5	44.6667	14.4444
1899-12-31 12:00:00	100.056	32.1111	83.4444	78.2222	71.8889
1899-12-31 12:30:00	100.056	92.5	96.5556	82.1667	97
1899-12-31 13:00:00	100.056	87.0556	89.2778	79.1667	76.1667
1899-12-31 13:30:00	100.056	76.5556	93.8889	83.4444	80.6667
1899-12-31 14:00:00	94.0556	94.0556	91.3889	73.5	74.6111
1899-12-31 14:30:00	81.2778	73.3889	93.8333	57.0556	76.3333
1899-12-31 15:00:00	68	85.3889	90.2222	53.8889	68.3333
1899-12-31 15:30:00	85.5556	83.8333	90.6111	63.8889	59
1899-12-31 16:00:00	71.6111	80.2778	98.6111	40.8333	74.5556
1899-12-31 16:30:00	71.4444	86.2778	88.6667	30.7778	59.3333
1899-12-31 17:00:00	64.5	84.9444	94.2222	90.6667	78.5
1899-12-31 17:30:00	67.1111	74.7222	89.5556	54.3889	54.1111
1899-12-31 18:00:00	61.2778	69.3889	84.6667	71.2222	60.0556
1899-12-31 18:30:00	25.6667	56.9444	65.8889	75.1111	42.2778
1899-12-31 19:00:00	58.0556	64.7222	9.66667	56.2778	35.8333
1899-12-31 19:30:00	55.0556	29.2778	0	43.6111	60.7222
1899-12-31 20:00:00	19.3333	16.6667	25.6111	20.3333	31.9444
1899-12-31 20:30:00	59.5556	53.3333	72.4444	33.3333	46.1667
1899-12-31 21:00:00	37.1667	49.7778	48.6111	41.0556	30.3889
1899-12-31 21:30:00	51.6667	30.2222	36.8889	26.2222	34.0556
1899-12-31 22:00:00	0	25.5556	24.6111	39.7222	0
1899-12-31 22:30:00	14.6667	43.1111	41	19.2222	40.2222
1899-12-31 23:00:00	39.8333	15.1111	42.2222	54.6667	42.0556
1899-12-31 23:30:00	27.5556	17.4444	10.8333	41.8333	0
1900-01-01	0	30.1667	37.2778	8.5	46.6111
1900-01-01 00:30:00	48.8333	29.7778	33.8333	27	44.2778
1900-01-01 01:00:00	53.2222	37.7778	41.2222	32.1111	3.55556
1900-01-01 01:30:00	40.2778	0	45.6667	11.1667	47.0556
1900-01-01 02:00:00	52.9444	55.4444	35.5556	27.1111	48.9444
1900-01-01 02:30:00	18.1111	46.8333	41.8889	33.5	16.6667
1900-01-01 03:00:00	0	2.22222	40.9444	42.5	23.9444
1900-01-01 03:30:00	50.9444	34.1111	11.7222	13.0556	35.8333
1900-01-01 04:00:00	53.9444	24.3889	42.3333	23.7778	46.6667
1900-01-01 04:30:00	7.55556	14.6667	44.1111	15.2778	8.66667
1900-01-01 05:00:00	0	46.3333	18.6111	31.0556	27.1111
1900-01-01 05:30:00	70.2778	23.0556	46.6111	0	12.8889
1900-01-01 06:00:00	49.6667	20.6667	31	26.2222	17.6111
1900-01-01 06:30:00	61	13	15.3889	59.2222	43.7778
1900-01-01 07:00:00	0	25.5	60.0556	38.8889	10.3333
1900-01-01 07:30:00	60.1111	47.3333	53.3889	5.83333	33.3333
1900-01-01 08:00:00	0	3	23.0556	21.8333	11.3889
1900-01-01 08:30:00	24.3889	52.6111	41.2222	59.6667	41.8333
1899-12-31 09:00:00	60.0949	47.1343	56.4954	50.0463
1899-12-31 11:00:00	36.0671	21.044	33.456	24.3796

## Sheet: nrem 24C saline
1899-12-31 09:00:00	57.4676	53.5671	57.4028	50.2338	53.0787
1899-12-31 21:00:00	31.1227	27.0995	28.5718	28.4468	25.3819
1899-12-31 09:00:00	66.2222	0	0	44.8333	35.0556
1899-12-31 09:30:00	57.3889	0	52.3889	72.6111	73.8333
1899-12-31 10:00:00	44.7222	0	77.8889	57.2222	76.9444
1899-12-31 10:30:00	40.7778	0	55.4444	33.2222	41.5
1899-12-31 11:00:00	15.1667	66.2778	75.1667	4.05556	34.6111
1899-12-31 11:30:00	28.3333	35.8333	45.8333	30.5556	71.5556
1899-12-31 12:00:00	35.0556	9.11111	67.6111	39.7222	37.4444
1899-12-31 12:30:00	66.9444	33.1667	37.5556	51	47.7222
1899-12-31 13:00:00	69.6111	40.7778	0	19.3889	62.5556
1899-12-31 13:30:00	53.5556	53.2222	2.66667	62.9444	33.6111
1899-12-31 14:00:00	79	67.3889	61.9444	64.5	44.6111
1899-12-31 14:30:00	48	86.9444	42.1111	56.8333	33.2778
1899-12-31 15:00:00	48.2778	36.6667	56.5	20.3889	25.8333
1899-12-31 15:30:00	35.9444	46.2222	64.3333	37.6111	49.2778
1899-12-31 16:00:00	51.8333	87.7222	26.3889	72.7222	47.8333
1899-12-31 16:30:00	52.3889	73.7222	49.8333	77.7222	40.5
1899-12-31 17:00:00	51.7778	84.3889	64.1111	62.0556	63.2222
1899-12-31 17:30:00	30.6667	23.8333	68.4444	58.0556	54.3889
1899-12-31 18:00:00	19	63.9444	35.4444	64	49.1667
1899-12-31 18:30:00	5.72222	94	35.6111	17.3889	50.2778
1899-12-31 19:00:00	0.333333	62.6111	60.1111	61.0556	58.7778
1899-12-31 19:30:00	48.5556	72.4444	60.3889	51.2778	64.2778
1899-12-31 20:00:00	31.5	34.7778	60.6667	65.7222	67
1899-12-31 20:30:00	0		58.3333	60.7222	52.5556
1899-12-31 21:00:00	4.61111		27.6667	35.4444	46.1111
1899-12-31 21:30:00	68.2222		15.6111	0	5.72222
1899-12-31 22:00:00	59.8889		43.2778	49.4444	32
1899-12-31 22:30:00	45.8333		33.0556	53.7778	53.2222
1899-12-31 23:00:00	30.5		17.7222	17.0556	40.3333
1899-12-31 23:30:00	0		43.0556	32.0556	49.2222
1900-01-01	14.8333		23.8889	21.2778	18.8333
1900-01-01 00:30:00	24.9444		26.5	6.22222	6.66667
1900-01-01 01:00:00	64		34.9444	47.8333	47.2778
1900-01-01 01:30:00	26.5556		60.0556	19.8889	46.2222
1900-01-01 02:00:00	52.0556		57.6111	42.3889	15.3889
1900-01-01 02:30:00	48.9444		29.8333	31.5556	31.5
1900-01-01 03:00:00	0		15.6111	10.9444	14.7778
1900-01-01 03:30:00	31.5556		31.8889	11.5556	34.6667
1900-01-01 04:00:00	2.83333		38.2222	28.1667	18.7778
1900-01-01 04:30:00	75.3889		31.3333	0	23.5
1900-01-01 05:00:00	14.7222		26.3333	36.0556	16.1111
1900-01-01 05:30:00			26.9444	54.9444	22.2222
1900-01-01 06:00:00			43.1111	14	17.5556
1900-01-01 06:30:00			39.7222	6.16667	24.9444
1900-01-01 07:00:00			5.33333	11.2222	12.1111
1900-01-01 07:30:00			41.5556	34.1111	14.8889
1900-01-01 08:00:00			28.3333	57	9.77778
1900-01-01 08:30:00			44.3333	59.9444	17.4444
1899-12-31 09:00:00	60.4282	41.6389	53.3148	52.2338	55.9329
1899-12-31 11:00:00	30.7778	16.0162	34.2106	28.2963	22.6968

## Sheet: nrem 10C muscimol
1899-12-31 09:00:00	59.1759	57.2361	50.7269	60.4329	54.6204	54.6181	60.2685
1899-12-31 21:00:00	34.4375	29.5255	25.4792	22.2847	25.5602	25.4722	28.1829
1899-12-31 09:00:00	59.5	25.7778	38.8333	17.5	21.4444	58.8333	28.8333
1899-12-31 09:30:00	55.2222	18.7778	0	55.0556	72.3333	62.6667	48.8889
1899-12-31 10:00:00	0	32.4444	6.22222	59.8889	35.5	19.2222	22.1667
1899-12-31 10:30:00	70.7222	41.6667	81.2222	66.6667	72.7778	0	73.3333
1899-12-31 11:00:00	3.77778	26.3889	87	14.8889	0	0	0
1899-12-31 11:30:00	40	42.8333	82.5	65.3333	0	35.2222	54.8333
1899-12-31 12:00:00	78.3889	12.5	81.3333	85.5	67.1111	55.8889	72.9444
1899-12-31 12:30:00	83.3333	49.4444	71.7222	87.9444	94.6667	97.8889	71.5556
1899-12-31 13:00:00	86.9444	100.056	68.6667	100.056	100.056	100.056	77.8333
1899-12-31 13:30:00	79.8889	25.8889	94	100.056	100.056	97.2778	62.8889
1899-12-31 14:00:00	66.1111	62.4444	91.6111	99.2222	93.6667	86.7222	71.9444
1899-12-31 14:30:00	55.2778	25.2778	71.4444	100.056	47.7778	88.5	63.7222
1899-12-31 15:00:00	54.8889	23.2222	90.2778	100.056	74.1667	77.9444	70.3333
1899-12-31 15:30:00	43.5	51.2778	82	87.8889	65.6111	82.7778	34.3889
1899-12-31 16:00:00	29.3889	53.7778	71.7778	80.8333	35	77.7222	58.9444
1899-12-31 16:30:00	35.8333	58.1667	44.3333	67.5556	26.1111	73.5556	44.7222
1899-12-31 17:00:00	92.5556	76.9444	71.6111	90.2778	36.1111	83.8333	42.8333
1899-12-31 17:30:00	95.2222	62.1667	58.4444	74.4444	46.6111	77.9444	68.3333
1899-12-31 18:00:00	71.0556	32.3333	35.1667	66.5	66.6111	65.4444	67.6111
1899-12-31 18:30:00	66.6667	17.9444	10.5556	45.0556	58.5	56.3333	57.1111
1899-12-31 19:00:00	51.0556	0	18.4444	39.5	5.11111	46.5556	14.6111
1899-12-31 19:30:00	46.8333	13.4444	63.7222	23.2778	36.2778	51.7778	15.8889
1899-12-31 20:00:00	16.7778	71.0556	46.9444	2.83333	54	27.3889	55.0556
1899-12-31 20:30:00	33.6111	42.4444	39.6667	52.6111	24.0556	45.4444	55.2222
1899-12-31 21:00:00	31.0556	55.2222	16.1111	53.5	36.0556	15.7222	61.7222
1899-12-31 21:30:00	29.4444	47.7222	43.3333	23.7778	2.33333	49.2222	12.2778
1899-12-31 22:00:00	25.6111	13.8889	48.3333	58	42.7222	38	43.7222
1899-12-31 22:30:00	21.7778	48.0556	14.1111	25.5556	36.6667	1.61111	31.9444
1899-12-31 23:00:00	15.7778	18.8889	7.44444	16.8333	25.3333	55.6111	24.8333
1899-12-31 23:30:00	17.7778	26.0556	20	31.6111	60.2778	17.5	0
1900-01-01	33.0556	15.7778	29.7222	52.6111	33.4444	0	60.1667
1900-01-01 00:30:00	43.5556	46.6111	57.9444	32.2778	0	0	41.8333
1900-01-01 01:00:00	43.2222	20.6667	45.7778	0	36.1111	36.5	32.5556
1900-01-01 01:30:00	19.5	21.6667	23.3333	38.9444	70.8889	41.4444	26.1111
1900-01-01 02:00:00	33.3333	37.9444	17.3333	54.7778	31.6667	44.7222	38.4444
1900-01-01 02:30:00	36.6111	51.6111	17.3333	59.9444	18.5	18.3333	32.2222
1900-01-01 03:00:00	35.1667	2.72222	8.11111	34.2778	20.8333	26.9444	27.1111
1900-01-01 03:30:00	30.6111	36	53.8889	0	61.5556	0	40.6667
1900-01-01 04:00:00	30.8889	56	10.7222	56.5	18.0556	8.55556	7.83333
1900-01-01 04:30:00	41.1111	74.3333	61.0556	0	24.5	47	47.9444
1900-01-01 05:00:00	43.7222	66.1111	49.6111	42.3889	56.9444	54.8889	50.6667
1900-01-01 05:30:00	56.5	0	19.7778	63.7222	54.2222	38.2222	39
1900-01-01 06:00:00	58.8889	63.2778	3.44444	0.111111	42.5	2.55556	0
1900-01-01 06:30:00	52.9444	35.0556	2.66667	6.66667	0	44.6111	48.3889
1900-01-01 07:00:00	25.3889	15.3889	28.7222	47.3889	37.8333	60.6667	50.3333
1900-01-01 07:30:00	17.8333	34.1111	15.8333	0	37.3889	45.0556	42.7222
1900-01-01 08:00:00	21.5556	50.2222	43	6.38889	0	57	7.11111
1900-01-01 08:30:00	38.2222	58.5556	23.2222	0	0	58.1667	50.8333
1899-12-31 09:00:00	54.6505	60.8611	52.956	60.4769	53.1389	51.4884	57.2685
1899-12-31 11:00:00	33.4653	25.5463	20.6852	22.3032	25.6134	25.4907	25.3796

## Sheet: nrem 10C saline
1899-12-31 09:00:00	53.0787	55.7454	52.3519	59.2106	49.2431	54.287	61.6088
1899-12-31 21:00:00	25.3819	30.0069	24.2384	29.7245	27.2523	23.1481	29.8727
1899-12-31 09:00:00	58.1111	25.9444	70.4444	24.7222	54.7778	30.3889	0
1899-12-31 09:30:00	81.7778	49.1111	0	74.5	69.2778	34.8889	71.4444
1899-12-31 10:00:00	10.4444	0	10.3333	30.4444	18.5556	35.7778	72.9444
1899-12-31 10:30:00	68.1111	46.8333	21.5556	21.6667	72.4444	0	0
1899-12-31 11:00:00	26.9444	0	30.2778	26.6667	50.8889	15.2222	38.8889
1899-12-31 11:30:00	53.5	34	0	57.5	20.3889	78.3889	35.4444
1899-12-31 12:00:00	35.8889	32.6111	52.2222	0	44.6667	58.7778	57.7778
1899-12-31 12:30:00	28.9444	46.8889	50.5556	43.6667	52.6111	2.88889	15.8333
1899-12-31 13:00:00	46.2222	33.3333	57.3333	47.2778	58.1111	4.94444	0
1899-12-31 13:30:00	51.4444	58.2222	0	25.5556	8.33333	51.8889	43.0556
1899-12-31 14:00:00	34.1667	5.55556	50.5	69.8333	71.6667	56.3333	79.8333
1899-12-31 14:30:00	22.7778	50.3889	38.5	71.3333	66.6667	42.7222	69.1111
1899-12-31 15:00:00	52.9444	6.22222	59.6111	15.1111	19.1667	58.3333	52.5556
1899-12-31 15:30:00	63.8889	33.1667	67.6111	59.9444	44.2778	31.3333	0
1899-12-31 16:00:00	48.1111	52	63.0556	49.3333	77.8333	36.6111	58.7778
1899-12-31 16:30:00	41.3889	55.8333	55.0556	55.0556	32.6111	50.1667	75.5
1899-12-31 17:00:00	71.5556	59.7222	62.4444	61.8333	44.7778	40.7778	43.8333
1899-12-31 17:30:00	68.1111	49.1111	62.2222	49.0556	50.6667	62.4444	26.4444
1899-12-31 18:00:00	48.0556	30.7222	43.0556	80.3333	68.0556	60.7778	72.8333
1899-12-31 18:30:00	58.9444	49.2222	81.0556	64.4444	63.7222	58.3889	69.9444
1899-12-31 19:00:00	75.4444	75.8333	64.4444	67.8889	30.5556	56.7778	53.5
1899-12-31 19:30:00	82.0556	70.3889	60.2222	55.2222	70.6111	61.0556	74.9444
1899-12-31 20:00:00	76.3333	54.5556	39.4444	37.0556	67.8889	56.9444	56.1667
1899-12-31 20:30:00	47.5556	59.2778	46.3333	38	50.0556	40.6667	0
1899-12-31 21:00:00	67.3889	26.7222	39.6667	56.1667	34.1111	5.77778	32.2778
1899-12-31 21:30:00	25.5556	9.05556	29.3333	62.5	41	50.7222	48.1667
1899-12-31 22:00:00	59.8333	52.2222	29.1111	45.7222	17.1111	52.3333	41.7778
1899-12-31 22:30:00	48.7778	54.5	52.7222	59.8889	51.2222	23.8333	61.2778
1899-12-31 23:00:00	41.1111	60	14.2222	0	41.6667	7.66667	31.7778
1899-12-31 23:30:00	11.5556	26.8889	29.1667	56.9444	14.0556	32.4444	0
1900-01-01	54.8889	10.7778	41.6667	51.2778	36	2.27778	19.4444
1900-01-01 00:30:00	48	57.8889	44.4444	25	14.6667	21.2778	53.8333
1900-01-01 01:00:00	45	30.5	59.3889	10.6111	40.3333	24.2778	23.8333
1900-01-01 01:30:00	67.1667	6	19.8889	54.1111	48.1111	28.5556	21.2778
1900-01-01 02:00:00	57.7222	72.9444	25.2222	30.3333	14.6667	47.3333	30.1111
1900-01-01 02:30:00	32.4444	39.2222	50.7778	0	53.5556	30.1667	55.8333
1900-01-01 03:00:00	38.8889	30.8889	36.9444	25.1667	42	17.3333	51.7222
1900-01-01 03:30:00	61	28.1111	31.6111	15.2778	40.5	17.6111	3.83333
1900-01-01 04:00:00	51.6111	28.6667	20.7222	30.5	14.2222	29.5556	33.6667
1900-01-01 04:30:00	5.05556	71.5556	26.4444	21.2778	40.3889	16.8333	33.5
1900-01-01 05:00:00	69.1111	1.66667	59.0556	41.6111	34.7778	29.3889	2.88889
1900-01-01 05:30:00	50.5556	51.2222	37.9444	24.7778	10.0556	3.16667	65.8889
1900-01-01 06:00:00	63.6111	54.6111	7.5	11.0556	54.5556	36.0556	58.1667
1900-01-01 06:30:00	21.7778	40.4444	29.1667	26.8333	44.0556	30.1667	20.2222
1900-01-01 07:00:00	53.9444	66.6667	35.5556	27.8333	45	33.1111	0
1900-01-01 07:30:00	66.8889	41.7778	34.2222	50	59.2778	19.8333	44.9444
1900-01-01 08:00:00	17.4444	54.2778	0	1.77778	22.5556	53.6111	10.2222
1900-01-01 08:30:00	57.6111	57.9444	0	60	23.7222	47.2222	30.1667
1899-12-31 09:00:00	61.875	48.6048	42.6551	57.8218	59.3657	55.2986	56.6389
1899-12-31 11:00:00	37.9653	23.6143	29.4365	28.5602	26.7222	23.5427	24.0093

## Sheet: rem 24C muscimol
1899-12-31 09:00:00	12.7778	12.3542	11.8495	10.1898	8.37269
1899-12-31 21:00:00	11.3843	4.27778	5.98843	6.42824	8.0625
1899-12-31 09:00:00	0	0	0	0	2.55556
1899-12-31 09:30:00	0	0	7.16667	9.72222	10.3333
1899-12-31 10:00:00	0	12.3333	10.3889	14.7222	11.9444
1899-12-31 10:30:00	0	16.3333	9.44444	6.83333	10.7222
1899-12-31 11:00:00	0	0	0	0	0
1899-12-31 11:30:00	0	0	0	0	0
1899-12-31 12:00:00	0	0	0	0	0
1899-12-31 12:30:00	0	0	0	0	0
1899-12-31 13:00:00	0	0	0	0	0
1899-12-31 13:30:00	0	0	0	0	0
1899-12-31 14:00:00	0	0	0	0	0
1899-12-31 14:30:00	0	0	0	0	0
1899-12-31 15:00:00	0	0	0	0	0
1899-12-31 15:30:00	0	0	0	0	0
1899-12-31 16:00:00	0	0	0	0	0
1899-12-31 16:30:00	0	0	0	0	0
1899-12-31 17:00:00	0	0	0	0	0
1899-12-31 17:30:00	0	0	0	0	0
1899-12-31 18:00:00	0	0	0	0	0
1899-12-31 18:30:00	0	0	0	0	14.5
1899-12-31 19:00:00	0	12.4444	0	0	7.05556
1899-12-31 19:30:00	4	14.2222	0	0	20.1111
1899-12-31 20:00:00	8.66667	7.33333	15.2222	0	4.22222
1899-12-31 20:30:00	19.4444	29.3333	20.4444	0	41.1667
1899-12-31 21:00:00	51.3889	35.8889	4.83333	21.6667	34.8889
1899-12-31 21:30:00	25.8889	25.0556	45.6111	7.88889	58.5556
1899-12-31 22:00:00	7.44444	12.7778	19.5	33.6667	3.88889
1899-12-31 22:30:00	10.8333	27.2778	42.9444	12.6111	50.2222
1899-12-31 23:00:00	31.8889	0	41.3333	29.5	37.1111
1899-12-31 23:30:00	15	0	0	21.1667	0
1900-01-01	0	12.8889	20.3333	2.66667	28.7222
1900-01-01 00:30:00	27.8889	14.2222	0	25.1111	30.3333
1900-01-01 01:00:00	32.8333	4.88889	0	20.9444	4.55556
1900-01-01 01:30:00	34.7778	0	25.3889	0	24.9444
1900-01-01 02:00:00	24	14.4444	20	16.1111	30.5556
1900-01-01 02:30:00	0	16	23.2778	20.2778	2.94444
1900-01-01 03:00:00	0	0	23.3889	17.2222	11.7222
1900-01-01 03:30:00	15.1667	8.88889	0	8.11111	16.1111
1900-01-01 04:00:00	18.8333	3.33333	34.1667	12.2222	29.2222
1900-01-01 04:30:00	0	0	7.83333	3.83333	1.61111
1900-01-01 05:00:00	0	12.4444	0	7.33333	1.16667
1900-01-01 05:30:00	0	4.66667	29.3889	0.333333	4.33333
1900-01-01 06:00:00	20.3333	4	6.55556	0	0
1900-01-01 06:30:00	12.4444	0	0	26.7222	8.27778
1900-01-01 07:00:00	0	0	17.9444	15.4444	3.5
1900-01-01 07:30:00	8.05556	8	13.3889	0	2.88889
1900-01-01 08:00:00	0	0	0	4.66667	0
1900-01-01 08:30:00	6.22222	18.8889	15.4444	22.5556	4.55556
1899-12-31 09:00:00	9.33796	8.77083	13.1759	10.1782	8.90741
1899-12-31 11:00:00	9.45139	1.70602	4.21528	4.34954	8.875

## Sheet: rem 24C saline
1899-12-31 09:00:00	7.81944	12.3611	11.1898	9.49537	10.1551
1899-12-31 21:00:00	10.3403	3.91667	6.49769	7.64352	9.15509
1899-12-31 09:00:00	0	0	0	0	0
1899-12-31 09:30:00	0	0.722222	0	0	3.88889
1899-12-31 10:00:00	4.83333	4.38889	4.94444	11.3333	12.1111
1899-12-31 10:30:00	2.27778	13.1111	10	5.83333	7.38889
1899-12-31 11:00:00	5.11111	14.7778	7	3.44444	14.4444
1899-12-31 11:30:00	6.38889	10	18.6111	6.72222	20.7222
1899-12-31 12:00:00	0	15.6111	9.88889	0.777778	7.88889
1899-12-31 12:30:00	1.38889	0	17.4444	1.44444	3
1899-12-31 13:00:00	5.72222	0	6.27778	6.83333	9
1899-12-31 13:30:00	24.8889	20	16.8333	19.3889	12.4444
1899-12-31 14:00:00	0	15.3333	11.5556	17.7778	16.5556
1899-12-31 14:30:00	0	10.4444	8.61111	16.6111	5.33333
1899-12-31 15:00:00	15.2222	9.94444	21.2222	8.33333	7.5
1899-12-31 15:30:00	6.77778	0	20.3333	5.5	1.33333
1899-12-31 16:00:00	24.8889	23.1111	0	0	14
1899-12-31 16:30:00	15.5	12.8333	19.3889	7.94444	9.77778
1899-12-31 17:00:00	1.16667	33.8889	0	17.8333	11.8889
1899-12-31 17:30:00	8.77778	14.6667	22.1667	15.6667	3.05556
1899-12-31 18:00:00	0	19	26.8889	13.1667	25.7222
1899-12-31 18:30:00	21.4444	9.22222	22.3889	18.1111	16.3333
1899-12-31 19:00:00	11.5	24.7222	0	24.9444	14.0556
1899-12-31 19:30:00	10.3889	14.1111	0	11.8333	16
1899-12-31 20:00:00	9.77778	23.1111	7.72222	14.3889	0
1899-12-31 20:30:00	11.6111	7.66667	17.2778	0	11.2778
1899-12-31 21:00:00	0	2.66667	23.5	0	44.2778
1899-12-31 21:30:00	15.6667	9.77778	11.6111	9.55556	27.3889
1899-12-31 22:00:00	24.7222	7.27778	0	6.38889	21.6111
1899-12-31 22:30:00	6	0	0	19.8889	0
1899-12-31 23:00:00	5.16667	0	0	0	19.5
1899-12-31 23:30:00	0	5.88889	0	0	4.44444
1900-01-01	24.1111	2.38889	9.55556	6.83333	0
1900-01-01 00:30:00	24.3889	7.66667	30.2778	10.1667	12.2778
1900-01-01 01:00:00	31.0556	4.61111	7.5	8.83333	21.3889
1900-01-01 01:30:00	19.0556	0	29.9444	0	11.1667
1900-01-01 02:00:00	15.5	2	6.44444	2.27778	19.6667
1900-01-01 02:30:00	16.7222	4.38889	0	19	0
1900-01-01 03:00:00	7.44444	0	7.44444	29.2222	9.94444
1900-01-01 03:30:00	5.83333	4.33333	1.05556	19	0
1900-01-01 04:00:00	7.72222	0	11.2778	10.5	0
1900-01-01 04:30:00	0	8.61111	0.888889	0.666667	0
1900-01-01 05:00:00	6.38889	1.5	6.94444	0	13.1111
1900-01-01 05:30:00	18.8333	0	0	0	3.33333
1900-01-01 06:00:00	3.05556	5.83333	3.55556	0	2.55556
1900-01-01 06:30:00	0.5	3.94444	0	9.66667	0
1900-01-01 07:00:00	6.44444	0	0	11.0556	0
1900-01-01 07:30:00	6.83333	0	5.94444	7.55556	0
1900-01-01 08:00:00	2.72222	4.5	0	12.8333	1.16667
1900-01-01 08:30:00	0	18.6111	0	0	7.88889
1899-12-31 09:00:00	10.3565	12.2477	11.0324	10.3472	0
1899-12-31 11:00:00	10.8032	2.9375	4.34954	5.71759	0

## Sheet: rem 10C muscimol
1899-12-31 09:00:00	9.03472	11.5602	10.0671	11.1667	10.0324	14.7546	10.8356
1899-12-31 21:00:00	7.87037	6.36806	6.0162	6.22454	7.53241	3.46065	8.82176
1899-12-31 09:00:00	0	0	0	0	0	0	0
1899-12-31 09:30:00	0	0	0	0	0	0.0555556	0
1899-12-31 10:00:00	0	0	0	0	0	0	0
1899-12-31 10:30:00	0	0	0	0	0	0	0
1899-12-31 11:00:00	0	0	0	0	0	0	0
1899-12-31 11:30:00	0	0	0	0	0	0	0
1899-12-31 12:00:00	0	0	0	0	0	0	0
1899-12-31 12:30:00	0	0	0	0	0	0	0
1899-12-31 13:00:00	0	0	0	0	0	0	0
1899-12-31 13:30:00	0	0	0	0	0	0	0
1899-12-31 14:00:00	0	0	0	0	0	0	0
1899-12-31 14:30:00	0	0	0	0	0	0	0
1899-12-31 15:00:00	0	0	0	0	0	0	0
1899-12-31 15:30:00	0	0	0	0	0	0	0
1899-12-31 16:00:00	0	0	0	0	0	0	0
1899-12-31 16:30:00	0	0	0	0	0	0	0
1899-12-31 17:00:00	0	0	0	0	0	0	0
1899-12-31 17:30:00	0	0	10.1111	0	0	0	0
1899-12-31 18:00:00	0	0	11.4444	0	15.3889	9.27778	0
1899-12-31 18:30:00	0	0	0	0	11.6667	12.7222	0
1899-12-31 19:00:00	6.66667	0	6.88889	0	2.66667	14.6667	0
1899-12-31 19:30:00	21.5556	9.83333	26.4444	0	33.0556	19.2222	5.44444
1899-12-31 20:00:00	8.55556	17.4444	53.5	0	26.6667	32.7222	27.1667
1899-12-31 20:30:00	37.6111	37.6111	36.5556	42.8889	5.83333	25.7778	31.8889
1899-12-31 21:00:00	19.5	31.9444	22.3889	34.5556	28.8889	24.4444	13.4444
1899-12-31 21:30:00	22.5	30.2778	26.7222	26.3333	16.5	28.9444	7.88889
1899-12-31 22:00:00	22.1667	5.44444	23.5	22.4444	41.3889	30.7778	34.8333
1899-12-31 22:30:00	10	24.4444	12.7778	21.4444	43.7778	0	56
1899-12-31 23:00:00	9.55556	15.8333	0	13.3333	13.8333	18.6667	0
1899-12-31 23:30:00	10.2222	0	3.33333	34.5	14.7778	0	0
1900-01-01	12.6111	7.44444	11.4444	25.2778	2.22222	0	23.2222
1900-01-01 00:30:00	24.7222	0	26.1111	11.2778	0	0	38.5
1900-01-01 01:00:00	29.1667	4	10.8889	0	7.22222	11.2222	14.8889
1900-01-01 01:30:00	3.94444	0	4.05556	28.4444	22.7222	11.3889	15.8333
1900-01-01 02:00:00	15.8333	12.7778	0	32.5556	7.94444	0	12.6111
1900-01-01 02:30:00	20.7222	18	0	19.9444	5.88889	0	4.55556
1900-01-01 03:00:00	15.8333	0	0	20.8333	5.11111	0	14.3889
1900-01-01 03:30:00	3	8.66667	10.0556	0	22.6667	0	17.9444
1900-01-01 04:00:00	33.1667	11.0556	0	9.38889	0	0	0
1900-01-01 04:30:00	47.5	22.9444	13.2222	0	0	4.05556	28.3333
1900-01-01 05:00:00	32.6111	28.8333	19.6111	17.1667	18.5556	14.1667	34.3889
1900-01-01 05:30:00	26.4444	0	16.3333	12.8889	17.4444	3.22222	22.2778
1900-01-01 06:00:00	30.6111	9.05556	0	7.94444	13.1111	0	0
1900-01-01 06:30:00	28.4444	16	0	0	0	3.61111	5.16667
1900-01-01 07:00:00	6.05556	0	0	10.7778	0	15.2222	30.1667
1900-01-01 07:30:00	3.55556	0	0	0	0	12.3333	5.55556
1900-01-01 08:00:00	0	16.8333	0	0	0	24.6667	0
1900-01-01 08:30:00	8.38889	13.5556	0	0	0	19.2778	3.11111
1899-12-31 09:00:00	11.6528	10.2616	12.5509	11.9282	10.6042	13.3032	11.9931
1899-12-31 11:00:00	6.49306	4.7037	2.38889	3.82407	4.94444	3.03472	5.69676

## Sheet: rem 10C saline
1899-12-31 09:00:00	10.5324	10.5023	15.3935	12.4745	10.625
1899-12-31 21:00:00	5.54861	4.2662	3.55324	5.88889	5.60648
1899-12-31 09:00:00	14.2778	0	3.5	0	0
1899-12-31 09:30:00	1.33333	0	0	0	0
1899-12-31 10:00:00	0	0	0	0	0
1899-12-31 10:30:00	3	0	0	3	0
1899-12-31 11:00:00	0	0	0	0	0
1899-12-31 11:30:00	0.777778	0	0	5.44444	0
1899-12-31 12:00:00	0	0	0	0	0
1899-12-31 12:30:00	0	0	0.944444	0	10.7222
1899-12-31 13:00:00	0	0	6.22222	0	0
1899-12-31 13:30:00	0	0	0	1.33333	0
1899-12-31 14:00:00	0	0	0	8	0
1899-12-31 14:30:00	0	1.05556	0	6.05556	1.16667
1899-12-31 15:00:00	0	0	1.55556	0	0
1899-12-31 15:30:00	0	0.611111	9.22222	2.61111	7.94444
1899-12-31 16:00:00	0	3.61111	27.8333	6.66667	7.16667
1899-12-31 16:30:00	0	3.5	28.8889	3.77778	14.0556
1899-12-31 17:00:00	2.16667	3.5	28.6111	20.9444	10.8889
1899-12-31 17:30:00	3.55556	16.5	30.3333	17.8333	41.5
1899-12-31 18:00:00	14.9444	20.4444	7.83333	10.4444	19.8889
1899-12-31 18:30:00	0	37.6667	14.1667	23.6667	15.8889
1899-12-31 19:00:00	14.1667	11.8889	21.6111	17.6667	7.72222
1899-12-31 19:30:00	1.44444	21.0556	24.7778	15.1667	21.5
1899-12-31 20:00:00	12.3889	23.2222	29.8333	15.2778	20.7222
1899-12-31 20:30:00	30.0556	28.6667	17.6667	13.0556	19.2222
1899-12-31 21:00:00	24.6667	19.8889	16.5	39	18.3889
1899-12-31 21:30:00	2	0.166667	6.33333	32.3889	14.8889
1899-12-31 22:00:00	37.0556	35.7222	0	15.2778	7.22222
1899-12-31 22:30:00	24.5	19.8889	8.11111	11.0556	36.5556
1899-12-31 23:00:00	32.3889	16.4444	0	0	11.5
1899-12-31 23:30:00	0	5.55556	7.16667	20.0556	4.05556
1900-01-01	24.3333	0	7.88889	24.8333	5.72222
1900-01-01 00:30:00	15.7778	17.1111	17.3333	0.555556	0
1900-01-01 01:00:00	25.1667	0	20.2222	0	18
1900-01-01 01:30:00	21.4444	0	3.11111	17.7222	8.94444
1900-01-01 02:00:00	20.9444	0	9.44444	2.5	0
1900-01-01 02:30:00	9.66667	0	17.2778	0	18.3889
1900-01-01 03:00:00	1.16667	0	0	39.3333	20.5
1900-01-01 03:30:00	26.5	0	4.55556	0	0
1900-01-01 04:00:00	24.6667	0	8.33333	4.27778	3.27778
1900-01-01 04:30:00	3.88889	0	0	0	0
1900-01-01 05:00:00	13.7222	0	18.2778	11	0
1900-01-01 05:30:00	13.7222	0	9.05556	0.944444	0
1900-01-01 06:00:00	16.2222	0	0	0	4.94444
1900-01-01 06:30:00	0	0	5	0	0.611111
1900-01-01 07:00:00	0	0.0555556	0	0	18.3333
1900-01-01 07:30:00	24.4444	0	4.5	2.88889	22.8889
1900-01-01 08:00:00	16	0	0	0	7.44444
1900-01-01 08:30:00	10.5	0	0	6.27778	0
1899-12-31 09:00:00	9.39815	1.1713	8.86343	13.9699	12.2639
1899-12-31 11:00:00	8.37963	1.42593	0.238426	3.8287	4.94907

## Sheet: Wake 24C muscimol
1899-12-31 09:00:00	29.2731	36.0486	26.4005	33.4722	35.0625
1899-12-31 21:00:00	55.2616	71.6111	65.5	56.8495	61.7894
1899-12-31 09:00:00	41.7778	96.0556	45	27.3333	40.2778
1899-12-31 09:30:00	22.5	11.1111	23.5556	20.7222	18.1111
1899-12-31 10:00:00	30.4444	24.3333	14.0556	14.7222	10.3889
1899-12-31 10:30:00	66.6111	24.1111	37.1111	76.2778	50.2778
1899-12-31 11:00:00	65.3889	47.5556	92	67.6111	88.8889
1899-12-31 11:30:00	11.9444	18.8889	1.55556	54	82.1667
1899-12-31 12:00:00	0	1.61111	16.6111	21.8333	28.1667
1899-12-31 12:30:00	0	7.55556	3.5	17.8889	3.05556
1899-12-31 13:00:00	0	13	10.7778	20.8889	23.8889
1899-12-31 13:30:00	0	23.5	6.16667	16.6111	19.3889
1899-12-31 14:00:00	6	6	8.66667	26.5556	25.4444
1899-12-31 14:30:00	18.7778	26.6667	6.22222	43	23.7222
1899-12-31 15:00:00	32.0556	14.6667	9.83333	46.1667	31.7222
1899-12-31 15:30:00	14.5	16.2222	9.44444	36.1667	41.0556
1899-12-31 16:00:00	28.4444	19.7778	1.44444	59.2222	25.5
1899-12-31 16:30:00	28.6111	13.7778	11.3889	69.2778	40.7222
1899-12-31 17:00:00	35.5556	15.1111	5.83333	9.38889	20.5556
1899-12-31 17:30:00	32.9444	25.3333	10.5	45.6667	45.9444
1899-12-31 18:00:00	38.7778	30.6667	15.3889	28.8333	40
1899-12-31 18:30:00	74.3889	43.1111	34.1667	24.9444	43.2778
1899-12-31 19:00:00	42	22.8889	90.3889	43.7778	57.1667
1899-12-31 19:30:00	41	56.5556	100.056	56.4444	19.2222
1899-12-31 20:00:00	72.0556	76.0556	59.2222	79.7222	63.8889
1899-12-31 20:30:00	21.0556	17.3889	7.16667	66.7222	12.7222
1899-12-31 21:00:00	11.5	14.3889	46.6111	37.3333	34.7778
1899-12-31 21:30:00	22.5	44.7778	17.5556	65.9444	7.44444
1899-12-31 22:00:00	92.6111	61.7222	55.9444	26.6667	96.1667
1899-12-31 22:30:00	74.5556	29.6667	16.1111	68.2222	9.61111
1899-12-31 23:00:00	28.3333	84.9444	16.5	15.8889	20.8889
1899-12-31 23:30:00	57.5	82.6111	89.2222	37.0556	100.056
1900-01-01	100.056	57	42.4444	88.8889	24.7222
1900-01-01 00:30:00	23.3333	56.0556	66.2222	47.9444	25.4444
1900-01-01 01:00:00	14	57.3889	58.8333	47	91.9444
1900-01-01 01:30:00	25	100.056	29	88.8889	28.0556
1900-01-01 02:00:00	23.1111	30.1667	44.5	56.8333	20.5556
1900-01-01 02:30:00	81.9444	37.2222	34.8889	46.2778	80.4444
1900-01-01 03:00:00	100.056	97.8333	35.7222	40.3333	64.3889
1900-01-01 03:30:00	33.9444	57.0556	88.3333	78.8889	48.1111
1900-01-01 04:00:00	27.2778	72.3333	23.5556	64.0556	24.1667
1900-01-01 04:30:00	92.5	85.3889	48.1111	80.9444	89.7778
1900-01-01 05:00:00	100.056	41.2778	81.4444	61.6667	71.7778
1900-01-01 05:30:00	29.7778	72.3333	24.0556	99.7222	82.8333
1900-01-01 06:00:00	30.0556	75.3889	62.5	73.8333	82.4444
1900-01-01 06:30:00	26.6111	87.0556	84.6667	14.1111	48
1900-01-01 07:00:00	100.056	74.5556	22.0556	45.7222	86.2222
1900-01-01 07:30:00	31.8889	44.7222	33.2778	94.2222	63.8333
1900-01-01 08:00:00	100.056	97.0556	77	73.5556	88.6667
1900-01-01 08:30:00	69.4444	28.3889	43.3333	17.8333	53.6667
1899-12-31 09:00:00	29.5394	34.0116	32.4861	39.5718
1899-12-31 11:00:00	53.1852	76.0741	62.25	69.9468

## Sheet: Wake 24C saline
1899-12-31 09:00:00	28.7986	34.0903	30.7662	39.544	38.3565
1899-12-31 21:00:00	57.5486	68.6736	65.456	65.1806	66.6042
1899-12-31 09:00:00	27.6667	80.3333	95.7222	43.3333	58.1667
1899-12-31 09:30:00	30.6111	100.056	35.9444	12.3889	25.1667
1899-12-31 10:00:00	53.7778	1.5	14.0556	9.88889	14.5
1899-12-31 10:30:00	48.6111	100.056	19.5	31.7778	56.1111
1899-12-31 11:00:00	84.8889	33.7778	19.1111	96	65.4444
1899-12-31 11:30:00	54.2222	64.2222	40.5	68.6111	22
1899-12-31 12:00:00	63.2222	90.9444	32.4444	60.3333	61.5
1899-12-31 12:30:00	20.3333	66.8889	49.1111	43.6111	37.4444
1899-12-31 13:00:00	18	59.2778	100.056	73.3889	21.8333
1899-12-31 13:30:00	16.4444	37.8333	97.3889	35.0556	48.2222
1899-12-31 14:00:00	20.1667	32.6667	9.83333	21.8889	49.3333
1899-12-31 14:30:00	16.4444	13.1111	43.3333	28.2222	58.5
1899-12-31 15:00:00	28.8889	63.3889	13.8889	77.5556	64.2222
1899-12-31 15:30:00	62.6667	40.6111	26.5	58.7222	39.3333
1899-12-31 16:00:00	48.2222	12.3333	73.6667	14.4444	49.2778
1899-12-31 16:30:00	21.2778	26.3333	24.1111	11.3889	46.8333
1899-12-31 17:00:00	8.77778	12.1111	10.8889	21.7222	13.1667
1899-12-31 17:30:00	19.8333	69.2222	19.5556	30.3333	10.1667
1899-12-31 18:00:00	64.1667	36.1111	64.6111	14.6667	37.0556
1899-12-31 18:30:00	87	6.05556	52.5	76.7778	49.7778
1899-12-31 19:00:00	99.7222	18.1111	11.0556	24.1111	17
1899-12-31 19:30:00	37.4444	6.33333	11.7778	24.6667	21.5
1899-12-31 20:00:00	52.0556	49.8889	16.7778	19.7778	20.6111
1899-12-31 20:30:00	100.056		19.2778	34.0556	23.5
1899-12-31 21:00:00	95.4444		60.8889	46.6111	38.5556
1899-12-31 21:30:00	11.2778		84.4444	100.056	93.7778
1899-12-31 22:00:00	7.5		24.2778	28.9444	39.2222
1899-12-31 22:30:00	14.3333		32.9444	29.8333	11.2222
1899-12-31 23:00:00	54		82.3333	80.7778	27.1667
1899-12-31 23:30:00	100.056		32.1111	58.8333	26.7222
1900-01-01	85.2222		71.6111	76.6111	80.0556
1900-01-01 00:30:00	56.7222		73.5556	93.8333	93.3889
1900-01-01 01:00:00	17.5		55.3333	39.6111	25.3889
1900-01-01 01:30:00	30.8333		7.66667	74.2778	46.1111
1900-01-01 02:00:00	36.5		24.5	50.8333	81.9444
1900-01-01 02:30:00	34.2222		70.2222	67.8889	59.8333
1900-01-01 03:00:00	100.056		83.7778	87.7778	85.2778
1900-01-01 03:30:00	68.5		53.2222	82.1111	63.7778
1900-01-01 04:00:00	97.2222		61.2222	71.8889	81.2778
1900-01-01 04:30:00	15.6667		60.7778	100.056	71
1900-01-01 05:00:00	65.2222		73.7222	56.3889	83.1667
1900-01-01 05:30:00			73.1111	28.9444	77.8333
1900-01-01 06:00:00			50.5556	78.5	82.5
1900-01-01 06:30:00			60.3333	93.8889	75.1111
1900-01-01 07:00:00			94.7222	88.8333	87.9444
1900-01-01 07:30:00			57.1667	59.1667	85.1667
1900-01-01 08:00:00			71.7222	24.2778	90.2778
1900-01-01 08:30:00			36	17.4444	82.6111
1899-12-31 09:00:00	30.2662	37.1412	32.706	37.5787	34.9282
1899-12-31 11:00:00	59.8264	67.3264	61.6296	67.4097	68.4722

[truncated: 32 more sheets: Wake 10C muscimol, Wake 10C saline, Spectrum NREM 24C muscimol, Spectrum NREM 24C saline, Spectrum Wake 24C muscimol, Spectrum Wake 24C saline, Spectrum NREM 10C muscimol, Spectrum NREM 10C saline, Spectrum Wake 10C muscimol, Spectrum Wake 10C saline, delta NREM 24C saline, delta NREM 24C m, delta NREM 10C saline, delta NREM 10C muscimol, theta wake 24C saline, theta wake 24C muscimol, theta wake 10C muscimol, theta wake 10C saline, sigma NREM 24C muscimol, sigma 24 NREM saline …]
